# Supplementary material for: Tetanus Health Information on YouTube and TikTok: Cross-Sectional Analysis of Quality, Reliability, and Public Health Implications
Source: JMIR Infodemiology. 2026 Jun 24;6:e85397. doi: 10.2196/85397 (PMC13292983; doi:10.2196/85397)
Supplement: Multimedia Appendix 1 [file infodemiology-v6-e85397-s001.xlsx]

## Sheet: Sheet1
YouTube名	YouTube账号认证（有1，无0）	YouTube发布日期	发布日期	距离2025年8月1号天数	距离2025年8月1号天数	职业（1医疗官方、2非医疗官方 3、专业医疗博主、4非医疗专业其他领域博主 5群众、6广告销售）	IP	视频分类（专业科普1、非专业科普2、广告3、新闻报道4）	GQS评分	mD评分	JAMA评分	点赞	评论	分享	收藏	浏览量	粉丝量	时长（S）	disease overview疾病概述（1有0无）	symptoms症状（1有0无）	prevention预防（1有0无）	treatment治疗（1有0无）	wound management伤口管理（1有0无）	misinformation or incomplete information错误信息或不完整信息（1有0无）
1	1	2022-11-09	2022	2025-08-01	996	1	美国	1	4	3	1	6131	271			221719	666000	59	1	1	1	1	1	0
2	1	2022-11-11	2022	2025-08-01	994	1	美国	1	4	3	3	1764	313			206898	666000	158	1	1	1	1	1	0
3	1	2023-01-14	2023	2025-08-01	930	1	美国	1	3	3	3	902	0			117714	507000	190	1	1	1	1	0	0
4	1	2024-10-09	2024	2025-08-01	296	1	美国	2	2	2	2	174	16			15824	589000	28	1	0	1	0	0	0
5	1	2022-10-03	2022	2025-08-01	1033	4	印度	1	3	2	1	720000	1498			12336730	1390000	59	1	1	1	0	0	0
6	0	2024-03-18	2024	2025-08-01	501	3	印度	1	3	3	1	1329	21			51780	150000	49	1	1	0	0	0	0
7	0	2023-01-30	2023	2025-08-01	914	3	印度	1	3	2	2	5634	1166			225469	32700	43	1	1	1	1	0	0
8	1	2022-12-10	2022	2025-08-01	965	1	美国	1	4	2	2	1937	120			161566	666000	59	1	1	1	1	0	0
9	1	2024-08-13	2024	2025-08-01	353	4	美国	1	5	3	2	160000	3734			6308273	2160000	246	1	1	1	1	1	0
10	0	2023-05-09	2023	2025-08-01	815	3	无	1	3	2	2	742	31			40574	758	32	1	1	1	1	0	0
11	0	2023-05-09	2023	2025-08-01	815	3	印度	1	3	2	1	552	206			39000	327000	34	1	1	1	1	0	0
12	0	2024-06-29	2024	2025-08-01	398	3	美国	1	4	2	2	199	4			9869	325000	55	1	1	1	1	1	0
13	0	2024-02-10	2024	2025-08-01	538	4	美国	1	2	1	1	159	30			15530	1200	20	1	0	1	0	0	0
14	0	2024-02-10	2024	2025-08-01	538	3	加拿大	1	3	2	1	122	0			8360	3750	44	1	1	1	1	1	0
15	0	2023-05-06	2023	2025-08-01	818	4	印度	3	3	2	1	1642	0			69046	296000	56	1	1	1	1	1	0
16	0	2023-01-11	2023	2025-08-01	933	5	瑞士	1	3	2	2	1660	1			305625	272000	79	1	1	1	1	1	0
17	0	2024-09-02	2024	2025-08-01	333	5	无	2	3	2	2	742	6			45199	1490	23	1	1	1	1	1	0
18	0	2023-04-26	2023	2025-08-01	828	4	印度	1	4	2	1	64	0			7244	4170	1080	1	1	1	1	1	0
19	0	2024-04-19	2024	2025-08-01	469	1	印度	1	3	2	1	766	14			41435	6120	54	1	1	1	1	1	0
20	1	2024-04-19	2024	2025-08-01	469	3	无	1	3	2	2	1548	17			127678	668000	128	1	1	1	1	1	0
21	1	2024-04-19	2024	2025-08-01	469	1	美国	1	4	3	2	973	93			84435	1170000	183	1	1	1	1	1	0
22	0	2024-04-19	2024	2025-08-01	469	3	印度	1	3	1	1	7757	936			383584	327000	35	1	0	1	1	1	0
23	0	2024-04-19	2024	2025-08-01	469	3	印度	1	3	1	1	4619	104			188555	9290	58	1	0	1	1	0	1
24	1	2023-05-16	2023	2025-08-01	808	2	美国	1	4	2	1	432	1			59348	34300	514	1	1	1	1	1	0
25	0	2025-04-28	2025	2025-08-01	95	4	美国	1	3	1	1	460	9			12575	1800000	39	1	0	1	1	1	0
26	0	2024-11-04	2024	2025-08-01	270	3	印度	3	3	2	1	6298	95			385527	240000	55	1	1	1	1	0	0
27	1	2024-08-31	2024	2025-08-01	335	4	印度	1	3	2	1	990000	1409			24351235	14000000	40	1	1	1	1	0	0
28	0	2024-10-17	2024	2025-08-01	288	5	美国	2	1	1	1	3405	185			36790	130000	80	0	0	1	0	0	1
29	0	2025-03-28	2025	2025-08-01	126	3	美国	1	4	3	2	25	3			4274	161000	118	1	1	1	1	1	0
30	0	2024-12-24	2024	2025-08-01	220	1	印度	1	3	2	2	3170	10			92500	349000	21	1	1	1	1	1	0
31	0	2024-01-28	2024	2025-08-01	551	4	巴基斯坦	1	5	2	2	659	17			32821	408000	648	1	1	1	1	1	0
32	0	2024-06-08	2024	2025-08-01	419	1	美国	1	3	2	2	4	0			1385	237000	108	1	1	1	1	1	0
33	0	2023-12-02	2023	2025-08-01	608	3	印度	1	3	1	1	603	55			70839	14100	78	1	1	1	1	0	0
34	0	2023-01-29	2023	2025-08-01	915	3	印度尼西亚	1	3	1	2	2648	371			85769	32700	56	1	1	1	0	1	0
35	1	2025-01-02	2025	2025-08-01	211	3	美国	1	3	2	2	1287	18			24417	1070000	26	1	1	1	1	1	0
36	0	2025-01-02	2025	2025-08-01	211	3	印度	1	3	1	1	87	39			3711	327000	30	1	1	0	1	1	1
37	1	2024-09-19	2024	2025-08-01	316	4	印度	1	3	1	1	28000	186			547452	990000	33	1	1	1	1	1	0
38	0	2024-08-27	2024	2025-08-01	339	3	印度	1	5	3	2	7	0			517	4170	127	1	1	1	1	0	0
39	1	2024-08-24	2024	2025-08-01	342	4	无	1	3	2	2	620000	4987			9799905	22100000	39	1	1	1	1	1	0
40	0	2024-04-06	2024	2025-08-01	482	4	印度尼西亚	1	3	2	2	22000	457			873807	263000	60	1	1	1	1	1	0
41	0	2023-06-20	2023	2025-08-01	773	4	印度	1	3	2	1	34	0			6362	1880	526	1	0	1	1	1	0
42	0	2024-01-23	2024	2025-08-01	556	3	巴基斯坦	1	3	1	1	338	10			17930	1280	53	1	1	1	0	1	1
43	0	2025-01-14	2025	2025-08-01	199	3	英国	1	3	2	2	218	8			2945	43600	59	1	1	1	1	1	0
44	1	2022-09-19	2022	2025-08-01	1047	3	美国	1	5	3	2	536	20			24104	1540000	480	1	1	1	1	1	0
45	0	2021-12-21	2021	2025-08-01	1319	3	印度	1	4	2	2	382	5			73072	4170	189	1	1	1	1	1	0
46	0	2022-10-26	2022	2025-08-01	1010	3	美国	1	4	2	2	121	3			7458	758	52	1	1	1	1	1	0
47	0	2022-10-23	2022	2025-08-01	1013	3	印度	1	4	2	2	266	6			70607	4170	82	1	1	1	1	1	0
48	1	2025-05-10	2025	2025-08-01	83	3	美国	1	4	2	2	28000	169			529928	846000	36	1	1	1	1	1	0
49	0	2023-08-07	2023	2025-08-01	725	3	无	1	5	3	3	64	17			7987	65300	478	1	1	1	1	1	0
50	0	2022-03-31	2022	2025-08-01	1219	3	印度	1	3	2	2	126	0			22984	5890	325	1	1	1	1	1	0
51	0	2024-11-29	2024	2025-08-01	245	5	无	3	2	1	1	8	0			2024	3290	92	0	1	1	1	0	1
52	1	2023-04-02	2023	2025-08-01	852	3	美国	1	4	3	3	736	31			37914	1540000	1042	1	1	1	1	1	0
53	0	2022-10-19	2022	2025-08-01	1017	5	巴基斯坦	2	3	2	2	124	7			6515	211000	888	1	1	1	1	1	0
54	0	2022-02-04	2022	2025-08-01	1274	3	印度	1	3	2	1	138	12			19147	1930	304	1	1	1	0	1	0
55	0	2024-07-02	2024	2025-08-01	395	2	美国	2	2	1	1	7	0			903	1190	41	1	1	0	1	0	1
56	0	2024-12-17	2024	2025-08-01	227	4	印度	1	3	2	1	8	0			1062	1880	296	1	1	1	1	1	0
57	0	2025-05-07	2025	2025-08-01	86	4	美国	1	3	2	2	4	1			80	1200	572	1	1	1	1	1	0
58	0	2022-09-02	2022	2025-08-01	1064	4	美国	1	3	2	2	151	89			16021	1200	598	1	1	1	1	1	0
59	0	2022-10-25	2022	2025-08-01	1011	3	美国	1	4	3	2	24	6			3018	758	579	1	1	1	1	1	0
60	0	2023-02-14	2023	2025-08-01	899	3	美国	1	2	1	1	0	0			2464	1570	59	0	1	0	1	0	1
61	0	2023-05-26	2023	2025-08-01	798	3	印度	1	3	2	2	61	1			4432	5520	47	1	1	1	1	1	0
62	0	2022-07-06	2022	2025-08-01	1122	3	美国	1	5	3	2	286	23			11831	9840	908	1	1	1	1	1	0
63	0	2023-10-24	2023	2025-08-01	647	3	印度	3	3	2	2	427	2			15561	240000	46	1	1	1	1	1	0
64	0	2024-09-09	2024	2025-08-01	326	4	巴基斯坦	1	3	2	2	0	0			12868	14200	33	1	1	1	1	1	0
65	0	2025-06-15	2025	2025-08-01	47	4	无	1	5	4	1	13	1			311	614	1126	1	1	1	1	1	0
66	0	2024-04-04	2024	2025-08-01	484	3	印度	1	4	2	2	449	33			39919	77000	369	1	1	1	1	1	0
67	0	2023-10-05	2023	2025-08-01	666	4	美国	3	3	2	2	44	1			1429	5620	45	1	1	1	1	1	0
68	0	2021-03-03	2021	2025-08-01	1612	3	印度	1	4	3	3	69	13			3302	136000	682	1	1	1	1	1	0
69	0	2023-10-24	2023	2025-08-01	647	3	印度	3	3	2	2	239	5			6873	240000	58	1	1	1	1	1	0
70	1	2024-01-18	2024	2025-08-01	561	4	印度尼西亚	1	5	4	3	3334	219			149012	1390000	184	1	1	1	1	1	0
71	0	2025-02-28	2025	2025-08-01	154	3	印度	1	4	3	2	1779	23			19420	140000	479	1	1	1	1	1	0
72	0	2023-04-25	2023	2025-08-01	829	3	无	1	3	2	2	19	3			376	2600	56	1	1	1	1	1	0
73	0	2025-06-25	2025	2025-08-01	37	3	印度	1	3	2	2	19	3			1432	3110	49	1	1	1	1	1	0
74	1	2020-08-19	2020	2025-08-01	1808	3	印度	1	4	3	2	2612	254			173420	1120000	543	1	1	1	1	1	0
75	0	2025-06-18	2025	2025-08-01	44	1	越南	1	3	2	2	4	0			153	4470	45	1	1	1	0	0	0
76	0	2024-11-19	2024	2025-08-01	255	2	无	1	3	1	2	15	0			639	48	22	1	1	1	1	0	0
77	0	2024-08-29	2024	2025-08-01	337	2	南非	1	4	2	1	62	8			2133	5600	1123	1	1	1	1	1	0
78	0	2023-03-13	2023	2025-08-01	872	1	印度	1	5	4	3	42	0			267	33600	603	1	1	1	1	1	0
79	0	2025-02-26	2025	2025-08-01	156	2	美国	1	3	1	2	268	15			9082	203000	141	1	1	1	1	1	0
80	0	2023-01-22	2023	2025-08-01	922	3	德国	1	5	4	3	380	46			18453	16600	301	1	1	1	1	1	0
81	0	2022-07-11	2022	2025-08-01	1117	3	印度	1	4	2	2	261	33			4997	240000	408	1	1	1	1	1	0
82	0	2025-01-23	2025	2025-08-01	190	3	德国	1	3	2	2	3629	536			23949	22300	656	1	1	1	1	1	0
83	0	2024-01-10	2024	2025-08-01	569	3	印度	1	3	2	2	340	34			31274	3280	353	1	1	1	1	1	0
84	1	2023-05-16	2023	2025-08-01	808	4	斯洛伐克	1	3	1	1	9	2			2361	1710000	297	1	1	0	0	1	1
85	0	2024-07-02	2024	2025-08-01	395	4	美国	2	2	1	1	64	3			1114	31300	172	1	0	1	1	0	1
86	0	2025-04-28	2025	2025-08-01	95	3	无	2	2	2	1	44	13			1550	214	59	1	1	1	1	1	0
87	0	2023-05-04	2023	2025-08-01	820	3	尼日利亚	2	2	1	2	9	3			287	771	41	0	1	1	0	1	0
88	0	2024-10-01	2024	2025-08-01	304	3	美国	1	4	2	2	21	0			1764	854	32	1	1	1	1	1	0
89	0	2025-02-20	2025	2025-08-01	162	3	英国	1	3	2	2	3	0			234	60400	247	1	1	1	1	1	0
90	0	2024-12-03	2024	2025-08-01	241	4	印度	1	4	2	2	230000	301			6914334	525000	37	1	1	1	1	1	0
91	0	2025-03-21	2025	2025-08-01	133	3	美国	1	5	4	3	11	3			345	2120	733	1	1	1	1	1	0
92	0	2024-10-26	2024	2025-08-01	279	5	印度	1	4	2	2	0	0			10042	1040	29	1	1	1	1	1	0
93	0	2024-08-29	2024	2025-08-01	337	3	英国	1	3	2	1	107	20			4015	134000	258	1	1	1	1	0	0
94	0	2025-01-18	2025	2025-08-01	195	3	印度	2	2	1	2	19	2			2458	1440	178	0	1	1	0	1	0
95	0	2025-05-02	2025	2025-08-01	91	4	印度	1	5	3	3	0	7			58559	499000	41	1	1	1	1	1	0
96	0	2024-10-09	2024	2025-08-01	296	3	印度	1	3	2	2	130	1			4967	296000	45	1	1	1	1	1	0
97	0	2022-09-11	2022	2025-08-01	1055	1	印度尼西亚	1	4	2	1	1143	296			207845	2870000	389	1	1	1	1	1	0
98	0	2025-06-12	2025	2025-08-01	50	3	美国	1	4	3	2	0	0			23	153	158	1	1	1	1	1	0
99	0	2024-11-26	2024	2025-08-01	248	3	印度	1	3	2	1	14	4			308	636	24	1	1	1	1	0	0
100	0	2023-10-19	2023	2025-08-01	652	3	印度	1	5	4	3	264	7			10990	29300	951	1	1	1	1	1	0
